# Supplementary material for: A Comparison between Dietary Consumption Status and Healthy Dietary Pattern among Adults Aged 55 and Older in China
Source: Nutrients. 2022 Jul 5;14(13):2778. doi: 10.3390/nu14132778 (PMC9268783; doi:10.3390/nu14132778)
Supplement: Supplementary file 1 [file nutrients-14-02778-s001.zip]

Archive with 1 entries (1 files):
- nutrients-1781067-supplementary.pdf
